# Supplementary material for: Stimulating the Melanocortin System in Uveitis and Diabetes Preserves the Structure and Anti-Inflammatory Activity of the Retina
Source: Int J Mol Sci. 2023 Apr 8;24(8):6928. doi: 10.3390/ijms24086928 (PMC10138492; doi:10.3390/ijms24086928)
Supplement: Supplementary file 1 [file ijms-24-06928-s001.zip]

Archive with 1 entries (1 files):
- ijms-2240017-supplementary.pdf
